# Supplementary material for: Plasmid-mediated macrolide resistance among rapidly growing mycobacteria in Japan
Source: JAC Antimicrob Resist. 2026 Apr 2;8(2):dlag048. doi: 10.1093/jacamr/dlag048 (PMC13044508; doi:10.1093/jacamr/dlag048)
Supplement: dlag048_Supplementary_Data [file dlag048_supplementary_data.zip]

Archive with 2 entries (2 files):
- supplementary_3.2.docx
- TableS1S2S3S4S5_v4.1.xlsx
